# Supplementary material for: Application of CCTV Methodology to Analyze COVID-19 Evolution in Italy
Source: BioTech (Basel). 2022 Aug 11;11(3):33. doi: 10.3390/biotech11030033 (PMC9460631; doi:10.3390/biotech11030033)
Supplement: Supplementary file 1 [file biotech-11-00033-s001.zip]

Archive with 1 entries (1 files):
- biotech-1814902-SI.pdf
